# Supplementary material for: Internet-of-Things Devices in Support of the Development of Echoic Skills among Children with Autism Spectrum Disorder
Source: Sensors (Basel). 2021 Jul 5;21(13):4621. doi: 10.3390/s21134621 (PMC8272129; doi:10.3390/s21134621)
Supplement: Supplementary file 1 [file sensors-21-04621-s001.zip]

Archive with 1 entries (1 files):
- sensors-1259193-supplementary.pdf
